# Supplementary material for: Investigations on the Impact of a Series of Alkoxysilane Precursors on the Structure, Morphology and Wettability of an Established Zirconium-Modified Hybrid Anticorrosion Sol–Gel Coating
Source: Gels. 2024 May 5;10(5):315. doi: 10.3390/gels10050315 (PMC11121259; doi:10.3390/gels10050315)
Supplement: Supplementary file 1 [file gels-10-00315-s001.zip]

Archive with 1 entries (1 files):
- gels-2966814-supplementary.pdf
